# Supplementary material for: Evolution of plant δ1-pyrroline-5-carboxylate reductases from phylogenetic and structural perspectives
Source: Front Plant Sci. 2015 Aug 3;6:567. doi: 10.3389/fpls.2015.00567 (PMC4522605; doi:10.3389/fpls.2015.00567)
Supplement: Supplementary file 1 [file Presentation_1.ZIP]

Archive with 3 entries (2 files):
- Nocek_P5CR_1.ft.sub.tre.txt
- __MACOSX/
- __MACOSX/._Nocek_P5CR_1.ft.sub.tre.txt
