# Supplementary material for: Evolution of plant δ1-pyrroline-5-carboxylate reductases from phylogenetic and structural perspectives
Source: Front Plant Sci. 2015 Aug 3;6:567. doi: 10.3389/fpls.2015.00567 (PMC4522605; doi:10.3389/fpls.2015.00567)
Supplement: Supplementary file 1 [file Presentation_1.ZIP › Nocek_P5CR_1.ft.sub.tre.txt]

(((312144184_Halanaerobium_hydrogeniformans:0.42431,(220931043_Halothermothrix_orenii_H_168:0.35904,160901706_Petrotoga_mobilis_SJ95:0.45136)0.987:0.19711)0.965:0.14871,(392404552_Turneriella_parva_DSM_21527:0.99134,(384198783_Bifidobacterium_longum_subsp_infantis_ATCC_15697:0.53751,(260753155_Zymomonas_mobilis_subsp_mobilis_NCIMB_11163:0.35812,(206578703_Klebsiella_pneumoniae_342:0.28501,(322835578_Rahnella_sp_Y9602:0.15360,317054290_Pantoea_sp_At9b:0.19172)0.947:0.13276)0.978:0.17210)0.958:0.20986)1.000:0.73905)0.486:0.15245)0.521:0.04413,((((317057137_Ruminococcus_albus_7:0.67566,317132370_Ethanoligenens_harbinense_YUAN3:0.44550)0.998:0.47150,(146163817_Tetrahymena_thermophila:0.68245,(474933800_Thermoplasmatales_archaeon_BRNA1:0.20840,478482225_Candidatus_Methanomethylophilus_alvus_Mx1201:0.16214)1.000:0.75210)0.903:0.16452)0.909:0.11070,((296111522_Leuconostoc_kimchii_IMSNU_11154:0.61093,(116490979_Oenococcus_oeni_PSU1:0.67696,339634360_Weissella_koreensis_KACC_15510:1.15015)0.527:0.16834)1.000:0.46735,(298346577_Mobiluncus_curtisii_ATCC_43063:0.80950,(((377809076_Pediococcus_claussenii_ATCC_BAA344:0.31188,448820229_Lactobacillus_plantarum_ZJ316:0.34930)1.000:0.36809,(15674334_Streptococcus_pyogenes_M1_GAS:0.62819,15673866_Lactococcus_lactis_subsp_lactis_Il1403:0.47377)0.964:0.22313)0.701:0.12243,(393200091_Solibacillus_silvestris_StLB046:0.69771,((508608096_Carnobacterium_maltaromaticum_LMA28:0.33244,(408357026_Amphibacillus_xylanus_NBRC_15112:0.33860,29375544_Enterococcus_faecalis_V583:0.40226)0.937:0.17604)0.957:0.14147,(269795688_Sanguibacter_keddieii_DSM_10542:0.28521,256832200_Jonesia_denitrificans_DSM_20603:0.53445)0.176:0.14182)0.228:0.04710)0.835:0.07226)0.670:0.05624)0.644:0.06232)0.978:0.22993)0.842:0.03053,((156101339_Plasmodium_vivax_Sal1:0.25156,(124513868_Plasmodium_falciparum_3D7:0.16231,83315672_Plasmodium_yoelii_yoelii_17XNL:0.14968)0.962:0.14436)1.000:0.71113,(((350272499_Oscillibacter_valericigenes_Sjm1820:1.25795,(123456655_Trichomonas_vaginalis_G3:0.63003,(15900813_Streptococcus_pneumoniae_TIGR4:0.61529,(350271388_Oscillibacter_valericigenes_Sjm1820:0.34936,479209807_Faecalibacterium_prausnitzii_L26:0.24317)0.960:0.17711)0.969:0.22583)0.209:0.11311)0.904:0.15682,((((((257792027_Eggerthella_lenta_DSM_2243:0.28271,(384199758_Bifidobacterium_longum_subsp_infantis_ATCC_15697:0.17183,311114588_Gardnerella_vaginalis_ATCC_14019:0.41873)0.999:0.28961)0.976:0.19781,479206367_Megamonas_hypermegale_ART121:0.27977)0.892:0.09026,(383753145_Selenomonas_ruminantium_subsp_lactilytica_TAM6421:0.67509,390948440_Alistipes_finegoldii_DSM_17242:0.30131)0.325:0.06307)0.883:0.11269,(15639784_Treponema_pallidum_subsp_pallidum_str_Nichols:0.74710,328954845_Coriobacterium_glomerans_PW2:0.48675)0.167:0.13536)1.000:0.41611,(508606319_Carnobacterium_maltaromaticum_LMA28:0.53551,(332687152_Melissococcus_plutonius_ATCC_35311:0.51439,29376918_Enterococcus_faecalis_V583:0.48644)0.996:0.36462)0.908:0.16491)0.952:0.12350,(326803115_Aerococcus_urinae_ACS120VCol10a:0.88416,(384208560_Brachyspira_intermedia_PWSA:0.65973,170588589_Brugia_malayi:0.85753)0.873:0.24589)0.034:0.04835)0.462:0.05793)0.834:0.09114,((((150390296_Alkaliphilus_metalliredigens_QYMF:0.54760,(332981971_Mahella_australiensis_501_BON:0.48122,15896497_Clostridium_acetobutylicum_ATCC_824:0.37145)0.659:0.03150)0.943:0.09150,((257064326_Slackia_heliotrinireducens_DSM_20476:0.41960,479138625_Coprococcus_catus_GD7:0.51643)0.976:0.17166,(((348027462_Megasphaera_elsdenii_DSM_20460:0.50757,(352516380_Tetragenococcus_halophilus_NBRC_12172:0.49579,16799491_Listeria_innocua_Clip11262:0.27799)0.728:0.06066)0.954:0.10279,((455739756_Morganella_morganii_subsp_morganii_KT:0.34480,(238921618_Edwardsiella_ictaluri_93146:0.26617,(154334078_Leishmania_braziliensis_MHOMBR75M2904:0.35827,(72391146_Trypanosoma_brucei_TREU927:0.26830,71419025_Trypanosoma_cruzi_strain_CL_Brener:0.19952)0.983:0.19352)0.998:0.24457)0.280:0.03876)0.888:0.08888,(16128371_Escherichia_coli_str_K12_substr_MG1655:0.20358,(549731354_Halyomorpha_halys_symbiont:0.41843,292898648_Erwinia_amylovora_ATCC_49946:0.12554)0.980:0.14461)0.974:0.12339)0.980:0.12305)0.672:0.09578,((374307829_Filifactor_alocis_ATCC_35896:0.37563,(550889333_Adlercreutzia_equolifaciens_DSM_19450:0.44016,302672119_Butyrivibrio_proteoclasticus_B316:0.28579)0.974:0.17412)0.981:0.12782,(((379011500_Acetobacterium_woodii_DSM_1030:0.17117,310826624_Eubacterium_limosum_KIST612:0.22035)1.000:0.44579,479147999_Roseburia_intestinalis_XB6B4:0.38487)0.754:0.04788,((310780315_Ilyobacter_polytropus_DSM_2926:0.30869,(126699099_Clostridium_difficile_630:0.26108,126700900_Clostridium_difficile_630:0.22491)0.786:0.08936)0.983:0.11929,((30263087_Bacillus_anthracis_str_Ames:0.29382,148381130_Clostridium_botulinum_A_str_ATCC_3502:0.20558)0.915:0.06828,386713412_Halobacillus_halophilus_DSM_2266:0.44451)0.949:0.07608)0.195:0.01733)0.305:0.03313)0.568:0.04448)0.744:0.05954)0.792:0.06482)0.738:0.02919,(269121386_Sebaldella_termitidis_ATCC_33386:0.39601,257126318_Leptotrichia_buccalis_C1013b:0.30851)0.999:0.24315)0.934:0.07886,(20807808_Thermoanaerobacter_tengcongensis_MB4:0.21406,433654968_Thermoanaerobacterium_thermosaccharolyticum_M0795:0.34332)1.000:0.29179)0.835:0.08159)0.601:0.04078)0.790:0.04535)0.870:0.05543,((((((269798486_Veillonella_parvula_DSM_2008:0.75862,(187736470_Akkermansia_muciniphila_ATCC_BAA835:0.64254,237839389_Toxoplasma_gondii_ME49:0.85108)0.446:0.13732)0.920:0.12826,(352684240_Acidaminococcus_intestini_RyCMR95:0.85469,((124023839_Prochlorococcus_marinus_str_MIT_9303:0.20420,427704202_Cyanobium_gracile_PCC_6307:0.25406)1.000:0.51923,((37520273_Gloeobacter_violaceus_PCC_7421:0.35033,428218006_Pseudanabaena_sp_PCC_7367:0.30810)0.909:0.07650,(((428769883_Cyanobacterium_aponinum_PCC_10605:0.43545,(158338465_Acaryochloris_marina_MBIC11017:0.31609,(22298760_Thermosynechococcus_elongatus_BP1:0.48148,427713509_Synechococcus_sp_PCC_6312:0.40262)0.994:0.24714)0.474:0.08912)0.192:0.07282,427723961_Leptolyngbya_sp_PCC_7376:0.26641)0.881:0.05982,((((428201604_Pleurocapsa_sp_PCC_7327:0.15011,(307152196_Cyanothece_sp_PCC_7822:0.16793,(166368331_Microcystis_aeruginosa_NIES843:0.23639,16332139_Synechocystis_sp_PCC_6803:0.27900)0.429:0.03737)0.917:0.05579)0.939:0.04576,(434389313_Chamaesiphon_minutus_PCC_6605:0.37140,(((427739316_Rivularia_sp_PCC_7116:0.21797,17227984_Nostoc_sp_PCC_7120:0.06928)0.925:0.08334,(428206723_Chroococcidiopsis_thermalis_PCC_7203:0.20270,434392250_Gloeocapsa_sp_PCC_7428:0.17596)0.592:0.07068)0.986:0.12333,428307260_Crinalium_epipsammum_PCC_9333:0.16024)0.549:0.00818)0.242:0.04597)0.577:0.01997,428313372_Microcoleus_sp_PCC_7113:0.27684)0.774:0.03830,(428224390_Geitlerinema_sp_PCC_7407:0.29633,((479130551_Arthrospira_platensis_NIES39:0.26717,(428776166_Halothece_sp_PCC_7418:0.37046,113478243_Trichodesmium_erythraeum_IMS101:0.24418)0.773:0.05155)0.885:0.05157,428319771_Oscillatoria_nigroviridis_PCC_7112:0.21367)0.792:0.02573)0.391:0.03116)0.894:0.08031)0.902:0.06853)0.851:0.10116)0.989:0.24548)0.651:0.10319)0.954:0.11963,((21672918_Chlorobium_tepidum_TLS:0.18209,(194334911_Prosthecochloris_aestuarii_DSM_271:0.30340,194335372_Pelodictyon_phaeoclathratiforme_BU1:0.31895)0.886:0.14139)1.000:0.68434,((302342646_Desulfarculus_baarsii_DSM_2075:0.80719,((268317126_Rhodothermus_marinus_DSM_4252:0.15206,294507573_Salinibacter_ruber_M8:0.34160)1.000:0.31023,((94968506_Candidatus_Koribacter_versatilis_Ellin345:0.33910,(374311591_Granulicella_mallensis_MP5ACTX8:0.12117,(322435391_Granulicella_tundricola_MP5ACTX9:0.13302,390957275_Terriglobus_roseus_DSM_18391:0.10012)0.956:0.08265)0.991:0.19392)0.979:0.15923,((193216290_Chloroherpeton_thalassium_ATCC_35110:0.31355,347756408_Candidatus_Chloracidobacterium_thermophilum_B:0.24667)0.983:0.14336,226228665_Gemmatimonas_aurantiaca_T27:0.51589)0.517:0.07145)0.988:0.19325)0.878:0.06837)0.055:0.04611,((((291287426_Denitrovibrio_acetiphilus_DSM_12809:0.55622,(408417715_Desulfobacula_toluolica_Tol2:0.41289,(327399236_Hippea_maritima_DSM_10411:0.55908,(294494984_Methanohalophilus_mahii_DSM_5219:0.21444,((435852312_Methanomethylovorans_hollandica_DSM_15978:0.22946,410671275_Methanolobus_psychrophilus_R15:0.17576)0.914:0.05817,(20092895_Methanosarcina_acetivorans_C2A:0.24112,(298674098_Methanohalobium_evestigatum_Z7303:0.28140,(336477724_Methanosalsum_zhilinae_DSM_4017:0.21723,91774043_Methanococcoides_burtonii_DSM_6242:0.16770)0.737:0.04620)0.551:0.01363)0.541:0.01400)0.885:0.07510)0.980:0.19521)0.974:0.14579)0.868:0.05370)0.764:0.03717,(85859581_Syntrophus_aciditrophicus_SB:0.55561,((291279671_Deferribacter_desulfuricans_SSM1:0.15678,313673148_Calditerrivibrio_nitroreducens_DSM_19672:0.21659)1.000:0.25260,((220916580_Anaeromyxobacter_dehalogenans_2CP1:0.24944,310822207_Stigmatella_aurantiaca_DW431:0.22752)0.945:0.07849,(521466079_Sorangium_cellulosum_So01572:0.33130,262197892_Haliangium_ochraceum_DSM_14365:0.26477)0.858:0.06280)0.946:0.09232)0.877:0.07869)0.705:0.03499)0.824:0.04059,(((328953832_Desulfobacca_acetoxidans_DSM_11109:0.43459,(302036992_Candidatus_Nitrospira_defluvii:0.41273,302036141_Candidatus_Nitrospira_defluvii:0.38938)0.943:0.14632)0.898:0.12120,392376015_Candidatus_Methylomirabilis_oxyfera:0.37506)0.700:0.07309,((167630160_Heliobacterium_modesticaldum_Ice1:0.50093,((404495759_Geobacter_metallireducens_GS15:0.33414,118581234_Pelobacter_propionicus_DSM_2379:0.38239)0.550:0.06477,(297569047_Desulfurivibrio_alkaliphilus_AHT2:0.41313,(320353690_Desulfobulbus_propionicus_DSM_2032:0.48041,(51246085_Desulfotalea_psychrophila_LSv54:0.49015,451947946_Desulfocapsa_sulfexigens_DSM_10523:0.35261)0.986:0.22582)0.361:0.09231)0.953:0.11874)0.893:0.09742)0.872:0.06786,(116747647_Syntrophobacter_fumaroxidans_MPOB:0.39184,392409939_Desulfomonile_tiedjei_DSM_6799:0.61912)0.969:0.16490)0.111:0.05771)0.764:0.04275)0.878:0.04702,((83589711_Moorella_thermoacetica_ATCC_39073:0.52763,(260892903_Ammonifex_degensii_KC4:0.47219,((169831570_Candidatus_Desulforudis_audaxviator_MP104C:0.46599,147678161_Pelotomaculum_thermopropionicum_SI:0.25540)0.744:0.08501,(488777202_Desulfotomaculum_gibsoniae_DSM_7213:0.34844,296133621_Thermincola_potens_JR:0.47278)0.834:0.09252)0.000:0.05041)0.127:0.06187)0.930:0.09734,((((225850144_Persephonella_marina_EXH1:0.19367,225849432_Sulfurihydrogenibium_azorense_AzFu1:0.32751)1.000:0.44326,(302391656_Acetohalobium_arabaticum_DSM_5501:0.52082,435853591_Halobacteroides_halobius_DSM_5150:0.45782)0.437:0.13305)0.758:0.08867,(317050341_Desulfurispirillum_indicum_S5:0.77644,(319790187_Thermovibrio_ammonificans_HB1:0.42350,325294683_Desulfurobacterium_thermolithotrophum_DSM_11699:0.28603)0.999:0.35685)0.888:0.09920)0.853:0.06678,((32472790_Rhodopirellula_baltica_SH_1:0.67084,283780899_Pirellula_staleyi_DSM_6068:0.50023)0.869:0.11294,(((((241647500_Ixodes_scapularis:0.38905,((48096057_Apis_mellifera:0.39126,(512909215_Bombyx_mori:0.40390,((157114971_Aedes_aegypti:0.10445,(170053922_Culex_quinquefasciatus:0.16883,157124361_Aedes_aegypti:0.13421)1.000:0.19896)0.954:0.09703,21358587_Drosophila_melanogaster:0.32919)0.807:0.07970)0.709:0.03748)0.188:0.05876,(242018398_Pediculus_humanus_corporis:0.23234,242247397_Acyrthosiphon_pisum:0.35529)0.083:0.04634)0.998:0.22661)0.945:0.10325,(((156363483_Nematostella_vectensis:0.40795,17569021_Caenorhabditis_elegans:0.31925)0.227:0.08330,196008649_Trichoplax_adhaerens:0.38441)0.341:0.06458,(198423123_Ciona_intestinalis:0.35477,(24797097_Homo_sapiens:0.0,533112491_Homo_sapiens:0.0):0.28128)0.997:0.26223)0.753:0.06215)0.718:0.07731,(241743312_Ixodes_scapularis:0.62728,((156377770_Nematostella_vectensis:0.52462,((113681038_Danio_rerio:0.27869,(542242275_Oreochromis_niloticus:0.05786,410922040_Takifugu_rubripes:0.08041)0.983:0.12146)0.972:0.15177,(363731096_Gallus_gallus:0.31521,(395512777_Sarcophilus_harrisii:0.13523,198041662_Homo_sapiens:0.19255)0.967:0.12617)0.945:0.10351)1.000:0.22036)0.827:0.04166,156401107_Nematostella_vectensis:0.66823)0.341:0.02397)0.696:0.04547)0.905:0.07163,(684391462_Opisthorchis_viverrini:0.71954,(198432749_Ciona_intestinalis:0.71342,((158291183_Anopheles_gambiae_str_PEST:0.29077,(24648116_Drosophila_melanogaster:0.41219,(157118807_Aedes_aegypti:0.13335,170037434_Culex_quinquefasciatus:0.16619)0.996:0.21228)0.535:0.10115)0.994:0.23320,(242007054_Pediculus_humanus_corporis:0.51858,(512924748_Bombyx_mori:0.86621,66534900_Apis_mellifera:0.33116)0.746:0.10177)0.791:0.09817)0.930:0.15675)0.514:0.06131)0.754:0.06248)0.979:0.13324,(((320103645_Isosphaera_pallida_ATCC_43644:0.49832,430743220_Singulisphaera_acidiphila_DSM_18658:0.28880)0.950:0.12613,(224003095_Thalassiosira_pseudonana_CCMP1335:0.42213,325106600_Planctomyces_brasiliensis_DSM_5305:0.48177)0.925:0.10973)0.949:0.09568,((((545373411_Coccomyxa_subellipsoidea_C169:0.16310,((302837163_Volvox_carteri_f_nagariensis:0.04662,(159478755_Chlamydomonas_reinhardtii:0.0,159478757_Chlamydomonas_reinhardtii:0.0):0.04075)1.000:0.18586,552842953_Chlorella_variabilis:0.23500)0.953:0.07918)0.965:0.10125,(((((720055167_Nelumbo_nucifera:0.11243,(359482209_Vitis_vinifera:0.17083,(((729291121_Cleome_hassleriana:0.11168,(685281037_Brassica_rapa:0.05708,(685377511_Brassica_rapa:0.02145,(567173997_Eutrema_salsugineum:0.01088,((565460840_Capsella_rubella:0.00873,727641904_Camelina_sativa:0.00771)0.119:0.00863,(15241505_Arabidopsis_thaliana:0.01136,297811617_Arabidopsis_lyrata_subsp_lyrata:0.01133)0.766:0.00609)0.996:0.03933)0.822:0.00990)0.551:0.01504)1.000:0.10287)0.957:0.05644,(449449789_Cucumis_sativus:0.00413,659111310_Cucumis_melo:0.01624)0.999:0.10890)0.712:0.02952,(255581375_Ricinus_communis:0.13021,((470135610_Fragaria_vesca_subsp_vesca:0.04964,(694438314_Pyrus_x_bretschneideri:0.05550,(595806324_Prunus_persica:0.01445,645271040_Prunus_mume:0.02493)0.981:0.04547)0.905:0.03488)0.900:0.03616,((((567857184_Citrus_clementina:0.00771,568877075_Citrus_sinensis:0.00820)1.000:0.10089,(731324451_Beta_vulgaris_subsp_vulgaris:0.10905,(747064714_Sesamum_indicum:0.06342,((698567367_Nicotiana_sylvestris:0.00642,697146268_Nicotiana_tomentosiformis:0.01736)0.866:0.01543,(460374908_Solanum_lycopersicum:0.02563,565398995_Solanum_tuberosum:0.01386)0.859:0.02438)0.999:0.08365)0.144:0.02656)0.942:0.04475)0.910:0.03632,((703137424_Morus_notabilis:0.01324,703071827_Morus_notabilis:0.07262)0.992:0.06112,((593798130_Phaseolus_vulgaris:0.04085,(351720961_Glycine_max:0.03113,356504710_Glycine_max:0.03444)0.898:0.02632)0.932:0.02867,(357509475_Medicago_truncatula:0.06956,502108205_Cicer_arietinum:0.04933)0.920:0.03557)0.984:0.05691)0.957:0.03990)0.755:0.01881,(590635131_Theobroma_cacao:0.09600,(224086867_Populus_trichocarpa:0.00906,743844755_Populus_euphratica:0.01237)0.999:0.07806)0.934:0.03235)0.274:0.01101)0.952:0.05114)0.787:0.01541)0.945:0.05044)0.719:0.03035)0.892:0.05138,(595806229_Prunus_persica:0.00847,((658047782_Malus_domestica:0.03901,694438311_Pyrus_x_bretschneideri:0.03474)1.000:0.14881,645271038_Prunus_mume:0.01468)0.510:0.03822)1.000:0.37628)0.936:0.06815,(((514787061_Setaria_italica:0.03386,(162459912_Zea_mays:0.00772,242059889_Sorghum_bicolor:0.00806)0.982:0.02968)0.775:0.01297,(721647958_Brachypodium_distachyon:0.04713,(115442227_Oryza_sativa_Japonica_Group:0.02136,573915484_Oryza_brachyantha:0.04260)0.986:0.03774)0.839:0.01258)0.994:0.07691,(695074361_Musa_acuminata_subsp_malaccensis:0.08991,((672160818_Phoenix_dactylifera:0.02543,743845524_Elaeis_guineensis:0.03949)0.960:0.02722,(672184400_Phoenix_dactylifera:0.05295,743883891_Elaeis_guineensis:0.04555)0.685:0.00274)0.984:0.04215)0.921:0.03545)0.993:0.11792)0.924:0.05691,586693508_Amborella_trichopoda:0.15459)1.000:0.34669,(168039101_Physcomitrella_patens:0.31437,302811797_Selaginella_moellendorffii:0.16271)0.652:0.08560)0.533:0.07796)0.920:0.10451,((612399039_Bathycoccus_prasinos:0.31242,(255077536_Micromonas_sp_RCC299:0.29568,303275470_Micromonas_pusilla_CCMP1545:0.19145)0.314:0.17205)0.953:0.13344,((308810343_Ostreococcus_tauri:0.07351,145353136_Ostreococcus_lucimarinus_CCE9901:0.15060)1.000:0.43314,303289261_Micromonas_pusilla_CCMP1545:0.51393)0.824:0.10054)0.972:0.14158)0.810:0.06656,((544211852_Cyanidioschyzon_merolae_strain_10D:0.67073,511059070_Candidatus_Methanomassiliicoccus_intestinalis_IssoireMx1:0.39711)0.345:0.07855,(552815429_Chlorella_variabilis:0.34530,545373595_Coccomyxa_subellipsoidea_C169:0.34103)0.980:0.21170)0.851:0.09428)0.869:0.05583)0.630:0.05591)0.717:0.05480)0.597:0.06728)0.191:0.05070)0.887:0.03295)0.111:0.03456)0.731:0.06530)0.213:0.01867)0.825:0.03053,(((((((89894131_Desulfitobacterium_hafniense_Y51:0.42807,(374996039_Desulfosporosinus_orientis_DSM_765:0.44706,(325290260_Syntrophobotulus_glycolicus_DSM_8271:0.37951,410660557_Dehalobacter_sp_CF:0.32102)0.999:0.32247)0.119:0.04052)1.000:0.41856,(158520146_Desulfococcus_oleovorans_Hxd3:0.53676,218781300_Desulfatibacillum_alkenivorans_AK01:0.53807)0.969:0.20667)0.764:0.08101,(((182415604_Opitutus_terrae_PB901:0.66772,294054857_Coraliomargarita_akajimensis_DSM_45221:0.41242)0.999:0.53988,(56708586_Francisella_tularensis_subsp_tularensis_SCHU_S4:0.84394,(42522073_Bdellovibrio_bacteriovorus_HD100:1.18207,374288749_Bacteriovorax_marinus_SJ:1.11068)0.000:0.18202)0.685:0.22385)0.871:0.13523,(((((319779521_Taylorella_equigenitalis_MCE9:0.77323,(332284430_Pusillimonas_sp_T77:0.27960,(163856633_Bordetella_petrii_DSM_12804:0.20279,311106498_Achromobacter_xylosoxidans_A8:0.16572)0.989:0.21389)0.877:0.15167)0.980:0.18523,((((((56476393_Aromatoleum_aromaticum_EbN1:0.13632,237654357_Thauera_sp_MZ1T:0.18364)0.986:0.12879,(372487288_Dechlorosoma_suillum_PS:0.22787,(257095144_Candidatus_Accumulibacter_phosphatis_clade_IIA_str_UW1:0.25655,71909496_Dechloromonas_aromatica_RCB:0.24752)0.161:0.05075)0.915:0.08545)0.986:0.11259,(74318435_Thiobacillus_denitrificans_ATCC_25259:0.46308,((91776461_Methylobacillus_flagellatus_KT:0.17777,(253998333_Methylovorus_glucosetrophus_SIP34:0.14525,297537836_Methylotenera_versatilis_301:0.47059)0.384:0.07224)0.999:0.22736,(((82701715_Nitrosospira_multiformis_ATCC_25196:0.31215,339484003_Nitrosomonas_sp_Is79A3:0.30595)0.872:0.08773,302879876_Gallionella_capsiferriformans_ES2:0.32982)0.374:0.02833,291615212_Sideroxydans_lithotrophicus_ES1:0.30038)0.895:0.08055)0.905:0.09740)0.913:0.06477)0.751:0.04082,((((89902439_Albidiferax_ferrireducens_T118:0.21331,550990323_Candidatus_Symbiobacter_mobilis_CR:0.50576)0.939:0.12074,(((91786385_Polaromonas_sp_JS666:0.22976,337281285_Ramlibacter_tataouinensis_TTB310:0.18181)0.739:0.07038,((121609283_Verminephrobacter_eiseniae_EF012:0.27903,330826890_Alicycliphilus_denitrificans_K601:0.12700)0.974:0.09312,(326315390_Acidovorax_avenae_subsp_avenae_ATCC_19860:0.14425,(264680583_Comamonas_testosteroni_CNB2:0.15029,160896466_Delftia_acidovorans_SPH1:0.16798)1.000:0.18408)0.905:0.06650)0.651:0.02415)0.766:0.04720,538397406_Variovorax_paradoxus_B4:0.27009)0.698:0.04361)0.956:0.08790,((171058310_Leptothrix_cholodnii_SP6:0.23506,(124268930_Methylibium_petroleiphilum_PM1:0.27640,383755956_Rubrivivax_gelatinosus_IL144:0.23476)0.104:0.05318)0.254:0.04559,410692620_Thiomonas_arsenitoxydans:0.48697)0.858:0.05744)1.000:0.28333,((91781863_Burkholderia_xenovorans_LB400:0.22583,560142203_Pandoraea_pnomenusa_3kgm:0.31356)0.950:0.08806,((339327162_Cupriavidus_necator_N1:0.22738,17547403_Ralstonia_solanacearum_GMI1000:0.21051)0.994:0.15418,(300313096_Herbaspirillum_seropedicae_SmR1:0.27638,(340785949_Collimonas_fungivorans_Ter331:0.13551,134093572_Herminiimonas_arsenicoxydans:0.19470)0.717:0.07321)0.988:0.12242)0.846:0.04084)0.910:0.04903)0.737:0.03798)0.856:0.03971,(15675993_Neisseria_meningitidis_MC58:0.71631,(226938968_Laribacter_hongkongensis_HLHK9:0.25010,(34495632_Chromobacterium_violaceum_ATCC_12472:0.21825,347541727_Pseudogulbenkiania_sp_NH8B:0.21530)0.972:0.12278)0.164:0.07499)0.999:0.27705)0.027:0.07114,145589965_Polynucleobacter_necessarius_subsp_asymbioticus_QLWP1DMWA1:0.65553)0.901:0.09857)0.949:0.14534,218668024_Acidithiobacillus_ferrooxidans_ATCC_23270:0.73624)0.782:0.10063,((((((78486178_Thiomicrospira_crunogena_XCL2:0.38610,334143435_Thioalkalimicrobium_cyclicum_ALM1:0.33978)0.977:0.15025,(473830866_Thalassolituus_oleivorans_MIL1:0.43397,(((192360538_Cellvibrio_japonicus_Ueda107:0.34100,(90023282_Saccharophagus_degradans_240:0.48724,254784475_Teredinibacter_turnerae_T7901:0.35290)0.300:0.05641)0.475:0.05212,(410664797_Simiduia_agarivorans_SA1:0.48512,((92115170_Chromohalobacter_salexigens_DSM_3043:0.24907,307546705_Halomonas_elongata_DSM_2581:0.23316)0.582:0.13547,(385330028_Marinobacter_adhaerens_HP15:0.42788,83648990_Hahella_chejuensis_KCTC_2396:0.56296)0.915:0.15762)0.939:0.16399)0.806:0.12169)0.918:0.06763,(15595590_Pseudomonas_aeruginosa_PAO1:0.10957,226942469_Azotobacter_vinelandii_DJ:0.16383)1.000:0.24293)0.770:0.05548)0.000:0.06477)0.735:0.09003,((((121997737_Halorhodospira_halophila_SL1:0.25625,(507524272_Spiribacter_salinus_M1940:0.22540,556586060_Spiribacter_sp_UAHSP71:0.19612)0.999:0.18139)0.929:0.08628,(114319502_Alkalilimnicola_ehrlichii_MLHE1:0.32288,(387126574_Methylophaga_nitratireducenticrescens:0.34062,292493757_Nitrosococcus_halophilus_Nc_4:0.33182)0.835:0.10192)0.367:0.05201)0.957:0.06836,154707417_Coxiella_burnetii_Dugway_5J108111:0.59884)0.695:0.02477,(((288942592_Allochromatium_vinosum_DSM_180:0.16720,431930172_Thioflavicoccus_mobilis_8321:0.25149)0.994:0.18296,261856425_Halothiobacillus_neapolitanus_c2:0.53384)0.936:0.11761,(((333984989_Methylomonas_methanica_MC09:0.18215,357403521_Methylomicrobium_alcaliphilum_20Z:0.20111)1.000:0.19776,(53804166_Methylococcus_capsulatus_str_Bath:0.34140,529063616_Cycloclasticus_zancles_7ME:0.40702)0.432:0.06884)0.782:0.04934,(256821442_Kangiella_koreensis_DSM_16069:0.66234,110835529_Alcanivorax_borkumensis_SK2:0.39365)0.964:0.19619)0.940:0.08023)0.875:0.03849)0.923:0.07750)0.184:0.04137,(118602168_Candidatus_Ruthia_magnifica_str_Cm:0.77992,(70996851_Aspergillus_fumigatus_Af293:0.60110,((383317717_Frateuria_aurantia_DSM_6220:0.32544,469817161_Rhodanobacter_denitrificans:0.25989)0.998:0.24386,((15839301_Xylella_fastidiosa_9a5c:0.33649,(190573114_Stenotrophomonas_maltophilia_K279a:0.25089,188577984_Xanthomonas_oryzae_pv_oryzae_PXO99A:0.17598)0.861:0.06545)0.697:0.04341,430759632_Thioalkalivibrio_nitratireducens_DSM_14787:0.60251)0.674:0.12466)0.611:0.13927)0.716:0.05183)0.877:0.07087)0.934:0.07877,((332289492_Gallibacterium_anatis_UMN179:0.33486,(15601960_Pasteurella_multocida_subsp_multocida_str_Pm70:0.21479,16272262_Haemophilus_influenzae_Rd_KW20:0.38210)0.973:0.13753)0.731:0.08529,((407692849_Actinobacillus_suis_H910380:0.21553,470167194_Bibersteinia_trehalosi_USDAARSUSMARC192:0.23649)1.000:0.25235,(((((((386742596_Providencia_stuartii_MRSN_2154:0.22952,197284236_Proteus_mirabilis_HI4320:0.21902)0.998:0.19859,((218928114_Yersinia_pestis_CO92:0.17389,(322834239_Rahnella_sp_Y9602:0.21294,37525147_Photorhabdus_luminescens_subsp_laumondii_TTO1:0.24324)0.651:0.04162)0.448:0.03069,(85060006_Sodalis_glossinidius_str_morsitans:0.29650,238897706_Candidatus_Hamiltonella_defensa_5AT_:0.59448)0.786:0.08578)0.912:0.09181)0.899:0.09940,(54310241_Photobacterium_profundum_SS9:0.09994,(209694135_Aliivibrio_salmonicida_LFI1238:0.21311,(15640487_Vibrio_cholerae_O1_biovar_El_Tor_str_N16961:0.13003,537455142_Listonella_anguillarum_M3:0.12804)0.884:0.04772)0.381:0.03414)0.962:0.10027)0.984:0.13742,119946662_Psychromonas_ingrahamii_37:0.32309)0.385:0.03468,((333891887_Alteromonas_sp_SN2:0.29746,(109900020_Pseudoalteromonas_atlantica_T6c:0.17884,476412389_Glaciecola_psychrophila_170:0.22918)0.982:0.13002)0.976:0.11929,((24374865_Shewanella_oneidensis_MR1:0.36691,56461075_Idiomarina_loihiensis_L2TR:0.53751)0.945:0.12827,(308050654_Ferrimonas_balearica_DSM_9799:0.34181,(145300498_Aeromonas_salmonicida_subsp_salmonicida_A449:0.16043,374336913_Oceanimonas_sp_GK1:0.19817)0.997:0.16170)0.789:0.05637)0.470:0.05803)0.776:0.04995)0.915:0.09247,237807738_Tolumonas_auensis_DSM_9187:0.42428)0.199:0.05404,71280172_Colwellia_psychrerythraea_34H:0.57691)0.933:0.08503)0.674:0.08073)1.000:0.28534)0.537:0.02393,(152994582_Marinomonas_sp_MWYL1:0.69663,(296113822_Moraxella_catarrhalis_RH4:0.64632,521178406_Psychrobacter_sp_G:0.44787)0.904:0.13357)0.951:0.13629)0.181:0.02022)0.845:0.05547,470181833_Legionella_pneumophila_subsp_pneumophila_str_Philadelphia_1:0.86914)0.109:0.01068)0.950:0.09582)0.417:0.08084,((57235043_Dehalococcoides_ethenogenes_195:0.36245,300088239_Dehalogenimonas_lykanthroporepellens_BLDC9:0.41124)1.000:0.31201,((675186005_Phytophthora_parasitica_INRA310:0.50240,167526882_Monosiga_brevicollis_MX1:0.50801)0.946:0.14628,((186682535_Nostoc_punctiforme_PCC_73102:0.54025,383764634_Caldilinea_aerophila_DSM_14535:0.40943)0.929:0.12576,(320161032_Anaerolinea_thermophila_UNI1:0.41873,((159900081_Herpetosiphon_aurantiacus_DSM_785:0.42751,(148654566_Roseiflexus_sp_RS1:0.23384,219849810_Chloroflexus_aggregans_DSM_9485:0.18735)0.827:0.09030)0.903:0.09497,((221636262_Thermomicrobium_roseum_DSM_5159:0.22848,269929132_Sphaerobacter_thermophilus_DSM_20745:0.20467)0.999:0.26908,(269926542_Thermobaculum_terrenum_ATCC_BAA798:0.32084,383788995_Caldisericum_exile_AZM16c01:0.55485)0.906:0.10520)0.911:0.09947)0.026:0.05565)0.780:0.04246)0.747:0.03822)0.940:0.15051)0.994:0.25402)0.000:0.03296,(((357383188_Pelagibacterium_halotolerans_B2:0.83742,(304321299_Parvularcula_bermudensis_HTCC2503:0.64840,(114571212_Maricaulis_maris_MCS10:0.44445,478179786_Octadecabacter_arcticus_238:0.43000)0.999:0.58396)0.904:0.19271)0.881:0.13380,(((148557366_Sphingomonas_wittichii_RW1:0.39975,((294012554_Sphingobium_japonicum_UT26S:0.52818,(103485543_Sphingopyxis_alaskensis_RB2256:0.65361,(85373195_Erythrobacter_litoralis_HTCC2594:0.52041,334140309_Novosphingobium_sp_PP1Y:0.34446)0.470:0.10620)0.902:0.16102)0.376:0.10982,260752292_Zymomonas_mobilis_subsp_mobilis_NCIMB_11163:0.63426)0.762:0.12867)1.000:0.41652,((389876159_Tistrella_mobilis_KA081020065:0.57992,((114569315_Maricaulis_maris_MCS10:0.52997,(254292687_Hirschia_baltica_ATCC_49814:0.66925,114799869_Hyphomonas_neptunium_ATCC_15444:0.51291)0.880:0.12897)0.963:0.18741,357385205_Pelagibacterium_halotolerans_B2:0.38475)0.244:0.08907)0.241:0.06030,((((209965192_Rhodospirillum_centenum_SW:0.34099,(392381897_Azospirillum_brasilense_Sp245:0.22048,(347757703_Micavibrio_aeruginosavorus_ARL13:0.49155,((17988854_Brucella_melitensis_bv_1_str_16M:0.09073,153011283_Ochrobactrum_anthropi_ATCC_49188:0.07775)0.977:0.19926,(13475432_Mesorhizobium_loti_MAFF303099:0.26349,110632513_Chelativorans_sp_BNC1:0.28678)0.917:0.14364)0.999:0.36618)0.945:0.22225)0.365:0.06675)0.909:0.06624,(83309644_Magnetospirillum_magneticum_AMB1:0.34284,((114328971_Granulibacter_bethesdensis_CGDNIH1:0.45119,326405180_Acidiphilium_multivorum_AIU301:0.41174)0.854:0.10416,(162146747_Gluconacetobacter_diazotrophicus_PAl_5:0.35748,(414341981_Gluconobacter_oxydans_H24:0.49686,258543684_Acetobacter_pasteurianus_IFO_328301:0.41404)0.981:0.22603)0.797:0.13840)0.982:0.16140)0.902:0.08474)0.900:0.07913,(338737784_Hyphomicrobium_sp_MC1:0.41196,((154246479_Xanthobacter_autotrophicus_Py2:0.25861,(298292436_Starkeya_novella_DSM_506:0.19947,158425603_Azorhizobium_caulinodans_ORS_571:0.24051)0.819:0.07469)0.973:0.12572,((209886312_Oligotropha_carboxidovorans_OM5:0.25775,(459292612_Bradyrhizobium_oligotrophicum_S58:0.15544,(39937426_Rhodopseudomonas_palustris_CGA009:0.16275,(92118574_Nitrobacter_hamburgensis_X14:0.13208,384215539_Bradyrhizobium_japonicum_USDA_6:0.16343)0.424:0.04991)0.879:0.06264)0.688:0.04602)0.999:0.16884,(220921363_Methylobacterium_nodulans_ORS_2060:0.29089,((182678242_Beijerinckia_indica_subsp_indica_ATCC_9039:0.28467,217977322_Methylocella_silvestris_BL2:0.25763)0.968:0.13967,402770750_Methylocystis_sp_SC2:0.38825)0.433:0.06415)0.977:0.11660)0.598:0.04955)0.743:0.06001)0.197:0.07716)0.482:0.04790,((119387593_Paracoccus_denitrificans_PD1222:0.57878,((((89055819_Jannaschia_sp_CCS1:0.37640,((56695813_Ruegeria_pomeroyi_DSS3:0.11659,478179754_Octadecabacter_arcticus_238:0.21387)0.223:0.04274,(339504205_Roseobacter_litoralis_Och_149:0.24253,310815324_Ketogulonicigenium_vulgare_Y25:0.23042)0.910:0.06700)0.243:0.04243)0.933:0.06822,374333425_Pseudovibrio_sp_FOBEG1:0.43804)0.641:0.04113,(159045185_Dinoroseobacter_shibae_DFL_12:0.16015,221369364_Rhodobacter_sphaeroides_KD131:0.18804)0.371:0.05263)0.872:0.06809,119384930_Paracoccus_denitrificans_PD1222:0.31488)0.765:0.07312)0.979:0.18248,(154252712_Parvibaculum_lavamentivorans_DS1:0.44265,(328542819_Polymorphum_gilvum_SL003B26A1:0.26477,(374332768_Pseudovibrio_sp_FOBEG1:0.49048,(116253202_Rhizobium_leguminosarum_bv_viciae_3841:0.22618,159185101_Agrobacterium_fabrum_str_C58:0.13601)0.997:0.19395)0.526:0.05933)0.991:0.15796)0.876:0.07542)0.698:0.06584)0.932:0.09737)0.893:0.07835)0.631:0.09770,((197106316_Phenylobacterium_zucineum_HLK1:0.18900,16124749_Caulobacter_crescentus_CB15:0.25650)0.628:0.10669,(315498182_Asticcacaulis_excentricus_CB_48:0.45354,302383934_Brevundimonas_subvibrioides_ATCC_15264:0.72111)0.901:0.17833)1.000:0.52797)0.578:0.04697)0.967:0.16272,(383456870_Corallococcus_coralloides_DSM_2259:1.06110,((529077693_Halorhabdus_tiamatea_SARL4B:0.26863,(385803246_Haloquadratum_walsbyi_C23:0.70699,((429192403_Natronobacterium_gregoryi_SP2:0.23198,(292655526_Haloferax_volcanii_DS2:0.21653,257373061_Halomicrobium_mukohataei_DSM_12286:0.26598)0.874:0.09931)0.284:0.06225,76802621_Natronomonas_pharaonis_DSM_2160:0.17292)0.350:0.07645)0.970:0.19783)0.999:0.65635,(88657880_Ehrlichia_chaffeensis_str_Arkansas:1.59126,254294923_Hirschia_baltica_ATCC_49814:0.76382)0.763:0.31249)0.814:0.10491)0.417:0.08721)0.985:0.17162)0.618:0.07311,(302335873_Olsenella_uli_DSM_7084:0.69840,256371174_Acidimicrobium_ferrooxidans_DSM_10331:0.94853)0.958:0.32370)0.562:0.05648,((((((15614066_Bacillus_halodurans_C125:0.67218,((23097468_Oceanobacillus_iheyensis_HTE831:0.61386,(375009399_Geobacillus_thermoleovorans_CCB_US3_UF5:0.27580,212638823_Anoxybacillus_flavithermus_WK1:0.24722)0.904:0.09128)0.089:0.02873,(30264213_Bacillus_anthracis_str_Ames:0.35012,16079437_Bacillus_subtilis_subsp_subtilis_str_168:0.53747)0.797:0.13252)0.957:0.12192)0.756:0.06414,(226314491_Brevibacillus_brevis_NBRC_100599:0.47078,(50812244_Bacillus_subtilis_subsp_subtilis_str_168:0.36657,386713109_Halobacillus_halophilus_DSM_2266:0.43232)1.000:0.35903)0.420:0.06847)0.524:0.07838,((295695288_Kyrpidia_tusciae_DSM_2912:0.45660,51892224_Symbiobacterium_thermophilum_IAM_14863:0.41912)0.588:0.11262,(438000945_Tepidanaerobacter_acetatoxydans_Re1:0.43673,302388623_Thermosediminibacter_oceani_DSM_16646:0.28794)0.998:0.30373)0.916:0.10705)0.745:0.09667,(430750022_Thermobacillus_composti_KWC4:0.51990,393201103_Solibacillus_silvestris_StLB046:0.51023)0.972:0.19319)0.897:0.06810,(384136571_Alicyclobacillus_acidocaldarius_subsp_acidocaldarius_Tc41:0.75337,317122276_Thermaerobacter_marianensis_DSM_12885:0.60017)0.702:0.17371)0.898:0.10499,((((((345462052_Xylanimonas_cellulosilytica_DSM_15894:0.31206,334336081_Isoptericola_variabilis_225:0.20616)0.987:0.14935,(229821755_Beutenbergia_cavernae_DSM_12333:0.36885,332669385_Cellulomonas_fimi_ATCC_484:0.27506)0.539:0.06939)0.981:0.12059,(((119714745_Nocardioides_sp_JS614:0.15487,(284034266_Kribbella_flavida_DSM_17836:0.14693,336120446_Microlunatus_phosphovorus_NM1:0.27470)0.487:0.02952)0.932:0.06312,(152964579_Kineococcus_radiotolerans_SRS30216:0.27479,(317123802_Intrasporangium_calvum_DSM_43043:0.16043,256826217_Kytococcus_sedentarius_DSM_20547:0.43548)0.817:0.11895)0.668:0.06508)0.964:0.06252,((72163107_Thermobifida_fusca_YX:0.17694,403510039_Nocardiopsis_alba_ATCC_BAA2165:0.24625)0.996:0.16906,((((269128654_Thermomonospora_curvata_DSM_43183:0.21481,((((159039036_Salinispora_arenicola_CNS205:0.18005,291300796_Stackebrandtia_nassauensis_DSM_44728:0.42285)0.976:0.09955,(256397453_Catenulispora_acidiphila_DSM_44928:0.16478,374988751_Streptomyces_bingchenggensis_BCW1:0.08175)0.969:0.05833)0.179:0.01953,357390304_Kitasatospora_setae_KM6054:0.15753)0.923:0.04092,117927456_Acidothermus_cellulolyticus_11B:0.24776)0.941:0.04406)0.781:0.04389,336179879_Frankia_symbiont_of_Datisca_glomerata:0.19265)0.803:0.02158,(284992956_Geodermatophilus_obscurus_DSM_43160:0.27727,((331699374_Pseudonocardia_dioxanivorans_CB1190:0.19146,134103385_Saccharopolyspora_erythraea_NRRL_2338:0.14841)0.721:0.02291,((256380726_Actinosynnema_mirum_DSM_43827:0.11422,384145611_Amycolatopsis_mediterranei_S699:0.14489)0.944:0.06007,258651142_Nakamurella_multipartita_DSM_44233:0.16509)0.156:0.03861)0.992:0.09947)0.857:0.04654)0.811:0.04182,158317882_Frankia_sp_EAN1pec:0.35864)0.882:0.07079)0.571:0.03753)0.985:0.11629)0.953:0.08728,(410867314_Propionibacterium_acidipropionici_ATCC_4875:0.54300,117926930_Magnetococcus_marinus_MC1:0.57827)0.946:0.16257)0.394:0.03686,(62389310_Corynebacterium_glutamicum_ATCC_13032:0.51501,((333918306_Amycolicicoccus_subflavus_DQS39A1:0.41899,(111019054_Rhodococcus_jostii_RHA1:0.18742,(407648939_Nocardia_brasiliensis_ATCC_700358:0.19861,15607641_Mycobacterium_tuberculosis_H37Rv:0.44570)0.582:0.08690)0.705:0.07093)0.974:0.09125,(296394046_Segniliparus_rotundus_DSM_44985:0.47850,(404213510_Gordonia_sp_KTR9:0.45641,296138393_Tsukamurella_paurometabola_DSM_20162:0.29392)0.886:0.06442)0.646:0.04146)0.986:0.14842)0.946:0.10439)0.957:0.09283,(257069562_Brachybacterium_faecium_DSM_4810:0.90542,(383766587_Phycisphaera_mikurensis_NBRC_102666:0.76451,((323358761_Microbacterium_testaceum_StLB037:0.31614,545628462_Leifsonia_xyli_subsp_cynodontis_DSM_46306:0.29231)0.999:0.25683,(239918284_Micrococcus_luteus_NCTC_2665:0.63263,((163841461_Renibacterium_salmoninarum_ATCC_33209:0.30867,220913887_Arthrobacter_chlorophenolicus_A6:0.26723)0.974:0.15401,(184200123_Kocuria_rhizophila_DC2201:0.29092,311112108_Rothia_dentocariosa_ATCC_17931:0.39371)0.840:0.13214)0.781:0.04348)0.983:0.13110)0.898:0.12475)0.169:0.08098)0.640:0.07823)0.979:0.14387)0.813:0.05016)0.993:0.15079)0.834:0.05045,(((261416812_Fibrobacter_succinogenes_subsp_succinogenes_S85:0.78915,(374317525_Sphaerochaeta_pleomorpha_str_Grapes:0.74715,302339394_Spirochaeta_smaragdinae_DSM_11293:0.48151)1.000:0.57723)0.943:0.24022,(108804322_Rubrobacter_xylanophilus_DSM_9941:0.91293,((220914768_Methylobacterium_nodulans_ORS_2060:1.40737,((297623991_Truepera_radiovictrix_DSM_17093:0.46899,(15806533_Deinococcus_radiodurans_R1:0.33935,(297566222_Meiothermus_silvanus_DSM_9946:0.13511,(55980821_Thermus_thermophilus_HB8:0.26330,(313679977_Oceanithermus_profundus_DSM_14977:0.19251,328950704_Marinithermus_hydrothermalis_DSM_14884:0.18099)0.706:0.04583)0.306:0.05450)0.963:0.15767)0.974:0.19681)1.000:0.41469,(((224372865_Nautilia_profundicola_AmH:0.59049,152991093_Nitratiruptor_sp_SB1552:0.42224)0.759:0.16958,((319956130_Nitratifractor_salsuginis_DSM_16511:0.17143,390940921_Sulfurospirillum_barnesii_SES3:0.43928)1.000:0.51063,(296272365_Arcobacter_nitrofigilis_DSM_7299:0.48535,(313681431_Sulfuricurvum_kujiense_DSM_16994:0.43868,(152993344_Sulfurovum_sp_NBC371:0.25037,307720737_Sulfurimonas_autotrophica_DSM_16294:0.20358)0.764:0.09346)0.996:0.27906)0.483:0.05494)0.857:0.08663)0.424:0.18060,(34558263_Wolinella_succinogenes_DSM_1740:0.69732,(410682672_Helicobacter_pylori_26695:1.12962,218562690_Campylobacter_jejuni_subsp_jejuni_NCTC_11168:0.67429)0.971:0.36385)0.408:0.09577)1.000:0.50584)0.725:0.04933)0.795:0.04401,470179996_Ilumatobacter_coccineus_YM16304:0.98590)0.392:0.07786)0.312:0.08595)0.699:0.03792,544211389_Cyanidioschyzon_merolae_strain_10D:1.00643)0.912:0.08383)0.635:0.07274,((((297617006_Syntrophothermus_lipocalidus_DSM_12680:0.37297,114566487_Syntrophomonas_wolfei_subsp_wolfei_str_Goettingen:0.49095)1.000:0.49437,(78042830_Carboxydothermus_hydrogenoformans_Z2901:0.79583,(((442556416_Lawsonia_intracellularis_N343:0.60691,46580737_Desulfovibrio_vulgaris_str_Hildenborough:0.34197)0.984:0.22657,(256830652_Desulfomicrobium_baculatum_DSM_4028:0.50540,258406285_Desulfohalobium_retbaense_DSM_5692:0.55765)0.881:0.12913)0.999:0.51437,((338732883_Simkania_negevensis_Z:0.69864,(46446766_Candidatus_Protochlamydia_amoebophila_UWE25:0.54014,(338174584_Parachlamydia_acanthamoebae_UV7:0.70387,297621672_Waddlia_chondrophila_WSU_861044:0.60644)0.743:0.13457)0.906:0.19814)1.000:0.46666,(((146296907_Caldicellulosiruptor_saccharolyticus_DSM_8903:0.69372,374340914_Marinitoga_piezophila_KA3:1.10457)0.546:0.14424,(195953155_Hydrogenobaculum_sp_Y04AAS1:0.91480,332295642_Thermodesulfobium_narugense_DSM_14796:1.11844)0.849:0.18411)0.711:0.10614,((499079317_Thermotoga_maritima_MSB8:0.75845,(389842955_Mesotoga_prima_MesG1Ag42:0.50237,239617491_Kosmotoga_olearia_TBF_1951:0.35787)0.995:0.33517)0.973:0.21229,(15605736_Aquifex_aeolicus_VF5:0.34444,(288818882_Hydrogenobacter_thermophilus_TK6:0.39288,289547955_Thermocrinis_albus_DSM_14484:0.36297)0.978:0.21397)1.000:0.53779)0.190:0.08297)0.274:0.07567)0.534:0.09324)0.244:0.07593)0.228:0.09685)0.266:0.05680,(((((48478488_Picrophilus_torridus_DSM_9790:0.37853,518652730_Ferroplasma_acidarmanus_fer1:0.65571)0.999:0.42977,((((429217227_Caldisphaera_lagunensis_DSM_15908:0.44883,302347838_Acidilobus_saccharovorans_34515:0.34353)0.984:0.25909,((530779766_Thermofilum_sp_1910b:0.43480,(146303754_Metallosphaera_sedula_DSM_5348:0.55611,(118430901_Aeropyrum_pernix_K1:0.50047,(15897420_Sulfolobus_solfataricus_P2:0.34829,332796133_Acidianus_hospitalis_W1:0.24517)0.949:0.12124)0.412:0.07717)0.799:0.07454)0.288:0.06662,389861503_Thermogladius_cellulolyticus_1633:0.37423)0.997:0.28604)0.495:0.14641,((347523554_Pyrolobus_fumarii_1A:0.75131,(288932227_Ferroglobus_placidus_DSM_10642:1.41861,(352682905_Thermoproteus_tenax_Kra_1:0.47580,18312967_Pyrobaculum_aerophilum_str_IM2:0.62969)0.994:0.63564)0.874:0.18268)0.845:0.09583,(305663016_Ignisphaera_aggregans_DSM_17230:0.93972,156937452_Ignicoccus_hospitalis_KIN4I:1.28407)0.743:0.17753)0.912:0.12239)0.960:0.19960,(18978087_Pyrococcus_furiosus_DSM_3638:0.30759,((392406452_Anaerobaculum_mobile_DSM_13181:0.35616,(269792182_Thermanaerovibrio_acidaminovorans_DSM_6589:0.49688,357420285_Thermovirga_lienii_DSM_17291:0.25587)0.633:0.09696)0.991:0.17976,((13541970_Thermoplasma_volcanium_GSS1:0.28796,16081301_Thermoplasma_acidophilum_DSM_1728:0.35420)0.999:0.25383,294101782_Aminobacterium_colombiense_DSM_12261:0.80384)0.455:0.07724)0.947:0.12893)0.958:0.15022)0.935:0.14537)0.605:0.01966,(307595170_Vulcanisaeta_distributa_DSM_14429:0.30476,159041544_Caldivirga_maquilingensis_IC167:0.45244)1.000:0.64079)0.798:0.07869,((((119190685_Coccidioides_immitis_RS:0.26076,(169765374_Aspergillus_oryzae_RIB40:0.65941,(67528314_Aspergillus_nidulans_FGSC_A4:0.40752,169778703_Aspergillus_oryzae_RIB40:0.54029)1.000:0.56213)0.953:0.22735)0.323:0.04040,(46125755_Fusarium_graminearum_PH1:0.38213,164425079_Neurospora_crassa_OR74A:0.31896)0.964:0.12188)0.991:0.20057,(19115618_Schizosaccharomyces_pombe_972h:0.52480,(599375050_Phanerochaete_carnosa_HHB10118sp:0.26013,321260378_Cryptococcus_gattii_WM276:0.21942)0.998:0.25377)0.584:0.07833)0.816:0.09406,(50546825_Yarrowia_lipolytica_CLIB122:0.46543,((68485496_Candida_albicans_SC5314:0.13516,(294658299_Debaryomyces_hansenii_CBS767:0.20183,126135592_Scheffersomyces_stipitis_CBS_6054:0.14624)0.268:0.06438)0.995:0.21427,(45185399_Ashbya_gossypii_ATCC_10895:0.15524,(398364353_Saccharomyces_cerevisiae_S288c:0.20113,50307123_Kluyveromyces_lactis_NRRL_Y1140:0.21043)0.980:0.20398)0.999:0.35678)1.000:0.29466)0.919:0.15773)1.000:0.48776)0.914:0.11272,((((256419703_Chitinophaga_pinensis_DSM_2588:0.26989,(375147929_Niastella_koreensis_GR2010:0.23401,146298604_Flavobacterium_johnsoniae_UW101:0.70772)0.297:0.06197)0.971:0.13124,((390944998_Belliella_baltica_DSM_15883:0.21431,(343086164_Cyclobacterium_marinum_DSM_745:0.25464,431797832_Echinicola_vietnamensis_DSM_17526:0.08125)0.933:0.11025)0.998:0.22716,(327405506_Fluviicola_taffensis_DSM_16823:0.47352,379728153_Saprospira_grandis_str_Lewin:0.42093)0.230:0.10694)0.968:0.12135)0.751:0.07651,(319952513_Cellulophaga_algicola_DSM_14237:0.59340,((66805785_Dictyostelium_discoideum_AX4:0.19882,66825185_Dictyostelium_discoideum_AX4:0.34123)1.000:0.28899,(387792671_Solitalea_canadensis_DSM_3403:0.24965,(255534085_Pedobacter_heparinus_DSM_2366:0.15685,326798461_Sphingobacterium_sp_21:0.23476)0.988:0.18920)0.951:0.14671)0.952:0.15472)0.556:0.12985)0.968:0.16242,(((29347312_Bacteroides_thetaiotaomicron_VPI5482:0.59418,29349165_Bacteroides_thetaiotaomicron_VPI5482:0.24976)0.915:0.10453,471197481_Entamoeba_invadens_IP1:0.53530)0.918:0.14106,((150008860_Parabacteroides_distasonis_ATCC_8503:0.31966,(212550681_Candidatus_Azobacteroides_pseudotrichonymphae_genomovar_CFP2:0.61748,313204478_Paludibacter_propionicigenes_WB4:0.37218)0.796:0.07810)0.523:0.07963,294674847_Prevotella_ruminicola_23:0.49589)0.919:0.11084)0.957:0.22198)0.999:0.37682)0.780:0.08639)0.443:0.04542,(((((189218203_Methylacidiphilum_infernorum_V4:1.08116,(66475792_Cryptosporidium_parvum_Iowa_II:0.58128,209877705_Cryptosporidium_muris_RN66:0.45523)1.000:0.86856)0.752:0.16745,((226310635_Brevibacillus_brevis_NBRC_100599:0.99342,(((325957998_Methanobacterium_lacus:0.58841,288560765_Methanobrevibacter_ruminantium_M1:0.85346)0.875:0.12287,((16800492_Listeria_innocua_Clip11262:0.83082,16078356_Bacillus_subtilis_subsp_subtilis_str_168:0.78599)0.967:0.28341,206900792_Dictyoglomus_thermophilum_H612:0.73441)0.299:0.07162)0.854:0.10896,(511059553_Candidatus_Methanomassiliicoccus_intestinalis_IssoireMx1:0.98203,397781211_Methanoculleus_bourgensis_MS2:0.86168)0.091:0.16641)0.841:0.11687)0.716:0.07183,((((51891273_Symbiobacterium_thermophilum_IAM_14863:0.65161,220914862_Methylobacterium_nodulans_ORS_2060:1.73716)0.921:0.29798,(384134475_Alicyclobacillus_acidocaldarius_subsp_acidocaldarius_Tc41:0.99525,295696730_Kyrpidia_tusciae_DSM_2912:0.61933)0.953:0.30087)0.682:0.16289,((337748414_Paenibacillus_mucilaginosus_KNP414:0.31329,430750618_Thermobacillus_composti_KWC4:0.30948)0.974:0.22433,(386714884_Halobacillus_halophilus_DSM_2266:0.63857,(226311583_Brevibacillus_brevis_NBRC_100599:0.55049,(16079614_Bacillus_subtilis_subsp_subtilis_str_168:0.57414,(15613894_Bacillus_halodurans_C125:0.40961,(212638662_Anoxybacillus_flavithermus_WK1:0.24887,(270000534_Bacillus_anthracis_str_Ames:0.50420,375009607_Geobacillus_thermoleovorans_CCB_US3_UF5:0.24050)0.368:0.08381)0.953:0.14074)0.000:0.07659)0.968:0.15513)0.248:0.08863)0.866:0.14156)0.992:0.26303)0.865:0.08514,(307353866_Methanoplanus_petrolearius_DSM_11571:0.67103,330506536_Methanosaeta_concilii_GP6:0.68051)0.957:0.16996)0.873:0.14231)0.999:0.41639)0.840:0.11037,(((15927084_Staphylococcus_aureus_subsp_aureus_N315:0.37412,222151399_Macrococcus_caseolyticus_JCSC5402:0.29342)1.000:0.71369,(15613450_Bacillus_halodurans_C125:0.39467,449086845_Bacillus_thuringiensis_serovar_kurstaki_str_HD73:0.40727)1.000:0.66795)0.936:0.17072,(((220923850_Methylobacterium_nodulans_ORS_2060:2.95582,28493719_Tropheryma_whipplei_str_Twist:1.51511)0.811:0.36093,(15678917_Methanothermobacter_thermautotrophicus_str_Delta_H:0.48635,(325294671_Desulfurobacterium_thermolithotrophum_DSM_11699:0.77520,182415868_Opitutus_terrae_PB901:0.72091)0.677:0.13012)0.999:0.96199)0.088:0.11311,(((374312274_Granulicella_mallensis_MP5ACTX8:0.82838,((16263754_Sinorhizobium_meliloti_1021:0.36384,(116249087_Rhizobium_leguminosarum_bv_viciae_3841:0.36291,15890984_Agrobacterium_fabrum_str_C58:0.32699)0.105:0.05405)0.989:0.27600,49474524_Bartonella_quintana_str_Toulouse:0.99453)0.894:0.17082)0.206:0.04568,(91778684_Burkholderia_xenovorans_LB400:0.70203,((336120383_Microlunatus_phosphovorus_NM1:1.10703,322436798_Granulicella_tundricola_MP5ACTX9:0.47082)0.694:0.14246,(433607781_Saccharothrix_espanaensis_DSM_44229:0.66409,(410865259_Propionibacterium_acidipropionici_ATCC_4875:0.99510,(568285002_Leisingera_methylohalidivorans_DSM_14336:0.40826,56695088_Ruegeria_pomeroyi_DSS3:0.31147)1.000:1.43318)0.811:0.22976)0.934:0.19913)0.943:0.16116)0.783:0.04181)0.990:0.45909,(374335401_Oceanimonas_sp_GK1:0.75480,(322832623_Rahnella_sp_Y9602:0.21704,521169016_Serratia_plymuthica_S13:0.12512)1.000:1.56277)0.957:0.41928)0.998:0.62411)0.822:0.08767)0.506:0.05614)0.680:0.07862,(((116249181_Rhizobium_leguminosarum_bv_viciae_3841:0.57264,(221218305_Rhodobacter_sphaeroides_KD131:0.20039,119383937_Paracoccus_denitrificans_PD1222:0.38419)0.984:0.37977)0.990:0.65307,84490102_Methanosphaera_stadtmanae_DSM_3091:2.15461)0.907:0.33369,(557829531_Exiguobacterium_sp_MH3:1.48651,(((552658111_Mesoplasma_florum_W37:1.41512,146329420_Dichelobacter_nodosus_VCS1703A:0.83940)0.944:0.34309,(187251788_Elusimicrobium_minutum_Pei191:1.08549,379009353_Wigglesworthia_glossinidia_endosymbiont:0.84736)0.965:0.35950)0.701:0.09790,(339629060_Sulfobacillus_acidophilus_TPY:1.49344,(((284040787_Spirosoma_linguale_DSM_74:0.10174,(312130438_Leadbetterella_byssophila_DSM_17132:0.27176,255037266_Dyadobacter_fermentans_DSM_18053:0.26305)0.556:0.06015)0.997:0.24080,(397689234_Melioribacter_roseus_P3M2:0.57561,110637349_Cytophaga_hutchinsonii_ATCC_33406:0.40780)0.819:0.10200)0.973:0.21722,(392396170_Flexibacter_litoralis_DSM_6794:0.35047,(((431797983_Echinicola_vietnamensis_DSM_17526:0.17460,(375012337_Owenweeksia_hongkongensis_DSM_17368:0.09068,(336171679_Lacinutrix_sp_5H374:0.26610,319953248_Cellulophaga_algicola_DSM_14237:0.27555)0.924:0.08565)0.722:0.04939)0.922:0.07705,313677623_Marivirga_tractuosa_DSM_4126:0.13427)1.000:0.40969,332666960_Haliscomenobacter_hydrossis_DSM_1100:0.30001)0.904:0.16335)0.977:0.21482)0.979:0.34845)0.366:0.09108)0.723:0.07747)0.422:0.10574)0.776:0.04629)0.958:0.11106,((337288182_Thermodesulfobacterium_geofontis_OPF15:0.47947,337286657_Thermodesulfatator_indicus_DSM_15286:0.42429)0.891:0.17972,(206890865_Thermodesulfovibrio_yellowstonii_DSM_11347:0.60778,206901005_Dictyoglomus_thermophilum_H612:0.97384)0.791:0.15011)0.942:0.18315)0.821:0.04507)0.345:0.02316)0.875:0.06139);
